# Supplementary material for: Elevated Neutrophil‐to‐Lymphocyte Ratio Correlates With Liver Metastases and Poor Immunotherapy Response in Stage IV Melanoma
Source: Cancer Med. 2025 Feb 11;14(3):e70631. doi: 10.1002/cam4.70631 (PMC11811709; doi:10.1002/cam4.70631)
Supplement: Supplementary file 1 — Figures S1–S14 [file CAM4-14-e70631-s001.zip]

Archive with 15 entries (15 files):
- FigureS1.pdf
- FigureS10.pdf
- FigureS11.pdf
- FigureS12.pdf
- FigureS13.pdf
- FigureS14.pdf
- FigureS2.pdf
- FigureS3.pdf
- FigureS4.pdf
- FigureS5.pdf
- FigureS6.pdf
- FigureS7.pdf
- FigureS8.pdf
- FigureS9.pdf
- Sup_Captions.docx
